# Supplementary material for: Sinako, a study on HIV competent households in South Africa: a cluster-randomised controlled trial protocol
Source: Trials. 2020 Feb 10;21:154. doi: 10.1186/s13063-020-4082-0 (PMC7011384; doi:10.1186/s13063-020-4082-0)
Supplement: Supplementary file 2 — Additional file 2. Consent forms. [file 13063_2020_4082_MOESM2_ESM.zip]

Archive with 9 entries (9 files):
- BASELINE CONTROL INT.docxXhosa.pdf
- BASELINE CONTROL INT.pdf
- BASELINE CONTROL INT_Afrikaans.docx
- BASELINE INTERVENTION INT.docxXHOSA.pdf
- BASELINE INTERVENTION INT.pdf
- BASELINE INTERVENTION INT_Afrikaans.pdf
- HOUSEHOLD MEMBER BASELINE INT.docxXHOSA.pdf
- HOUSEHOLD MEMBER BASELINE INT.pdf
- HOUSEHOLD MEMBER BASELINE INT_Afrikaans.pdf
